# Supplementary material for: A new Cervinotaptera species from northern Madagascar (Hemiptera, Heteroptera, Aradidae)
Source: Zookeys. 2018 Nov 15;(796):307–18. doi: 10.3897/zookeys.796.24540 (PMC6250788; doi:10.3897/zookeys.796.24540)
Supplement: XML Treatment for Cervinotaptera tomhenryi [file zookeys.796.24540-treatment1.xml]

<!DOCTYPE tp:taxon-treatment
  PUBLIC "-//TaxonX//DTD Taxonomic Treatment Publishing DTD v0 20100105//EN" "tax-treatment-NSO.dtd">
<tp:taxon-treatment xmlns:tp="http://www.plazi.org/taxpub"><tp:treatment-meta><kwd-group><label>Taxon classification</label><kwd><named-content xmlns:xlink="http://www.w3.org/1999/xlink" content-type="kingdom">Animalia</named-content></kwd><kwd><named-content xmlns:xlink="http://www.w3.org/1999/xlink" content-type="order">Hemiptera</named-content></kwd><kwd><named-content xmlns:xlink="http://www.w3.org/1999/xlink" content-type="family">Aradidae</named-content></kwd></kwd-group><mixed-citation publication-type="journal"><person-group><name><surname>Baňař</surname><given-names>Petr</given-names></name><name><surname>Heiss</surname><given-names>Ernst</given-names></name></person-group><article-title>A new <italic><tp:taxon-name><tp:taxon-name-part taxon-name-part-type="genus" reg="Cervinotaptera">Cervinotaptera</tp:taxon-name-part></tp:taxon-name></italic> species from northern Madagascar (<tp:taxon-name><tp:taxon-name-part taxon-name-part-type="order">Hemiptera</tp:taxon-name-part></tp:taxon-name>, <tp:taxon-name><tp:taxon-name-part taxon-name-part-type="suborder">Heteroptera</tp:taxon-name-part></tp:taxon-name>, <tp:taxon-name><tp:taxon-name-part taxon-name-part-type="family">Aradidae</tp:taxon-name-part></tp:taxon-name>)</article-title><source>Zookeys</source><day>15</day><month>11</month><year>2018</year><volume>2018</volume><issue>796</issue><fpage>307</fpage><lpage>318</lpage><pub-id pub-id-type="doi">10.3897/zookeys.796.24540</pub-id></mixed-citation></tp:treatment-meta><tp:nomenclature><tp:taxon-name>
                  <tp:taxon-name-part taxon-name-part-type="genus" reg="Cervinotaptera">Cervinotaptera</tp:taxon-name-part>
                  <tp:taxon-name-part taxon-name-part-type="species" reg="tomhenryi">tomhenryi</tp:taxon-name-part>
                  <object-id xmlns:xlink="http://www.w3.org/1999/xlink" content-type="zoobank" xlink:type="simple">http://zoobank.org/0C6FF72F-8E60-47F3-B81E-3D2EF9833596</object-id>
                </tp:taxon-name><tp:taxon-status xmlns:xlink="http://www.w3.org/1999/xlink" xlink:type="simple">sp. n.</tp:taxon-status><xref ref-type="fig" rid="F1">Figures 1A–C</xref><xref ref-type="fig" rid="F2">; 2</xref><xref ref-type="fig" rid="F3">; 3</xref><xref ref-type="fig" rid="F4">; 4A–B, D–E, G</xref></tp:nomenclature><tp:treatment-sec sec-type="material" id="SECID0ENHAC"><title>Material examined.</title><p><bold>Type material. Holotype</bold> male, ‘MDA/Jan.2015/11 N MADAGASCAR / MONTAGNE D‘AMBRE ~945m, circuit / „Sommet“, <named-content xmlns:xlink="http://www.w3.org/1999/xlink" content-type="dwc:verbatimCoordinates" xlink:type="simple"><named-content content-type="geo-json" specific-use="{&#34;type&#34;:&#34;Point&#34;,&#34;coordinates&#34;:[49.164444,-12.524444]}" id="NCID0EYHAC" xlink:type="simple">S12°31’28‘‘E49°09’52‘‘</named-content></named-content> / sifting litter+rotten wood, Winkler app. extr. / 14.1.2015, P. Baňař &amp; E.M. Rabotoson lgt.’ [printed] // ‘HOLOTYPE / <italic><tp:taxon-name><tp:taxon-name-part taxon-name-part-type="genus" reg="Cervinotaptera">Cervinotaptera</tp:taxon-name-part></tp:taxon-name></italic> / <italic><tp:taxon-name><tp:taxon-name-part taxon-name-part-type="genus" reg="Cervinotaptera"/><tp:taxon-name-part taxon-name-part-type="species" reg="tomhenryi">tomhenryi</tp:taxon-name-part></tp:taxon-name></italic> sp. nov. / Baňař &amp; Heiss des. 2018’ [printed red label] (<named-content xmlns:xlink="http://www.w3.org/1999/xlink" content-type="dwc:institutional_code" xlink:type="simple">MMBC</named-content>). Paratypes: 2 ♂♂, 3 ♀♀, same locality label as holotype [one male gold-coated for SEM] (1 ♂, 1 ♀ <named-content xmlns:xlink="http://www.w3.org/1999/xlink" content-type="dwc:institutional_code" xlink:type="simple">MMBC</named-content>; 1 ♂, 2 ♀♀ <abbrev xmlns:xlink="http://www.w3.org/1999/xlink" content-type="institution" xlink:title="Ernst Heiss collection, Tiroler Landesmuseum, Innsbruck, Austria" id="ABBRID0EYIAC" xlink:type="simple">CEHI</abbrev>); 1 ♂, 2 ♀♀: ‘MDA/Jan.2015/12 N MADAGASCAR / MONTAGNE D‘AMBRE ~1100m / sifting litter close to camp, 16.1.2015 / Winkler apparatus extraction / P. Baňař &amp; E.M. Rabotoson lgt.’ (1 ♀ <named-content xmlns:xlink="http://www.w3.org/1999/xlink" content-type="dwc:institutional_code" xlink:type="simple">MMBC</named-content>; 1 ♂, 1 ♀ <abbrev xmlns:xlink="http://www.w3.org/1999/xlink" content-type="institution" xlink:title="Ernst Heiss collection, Tiroler Landesmuseum, Innsbruck, Austria" id="ABBRID0ECJAC" xlink:type="simple">CEHI</abbrev>), 3 ♂♂: ‘MDA/Jan.2016/02 N MADAGASCAR / MONTAGNE D‘AMBRE 1165m, circuit / „Sommet“, <named-content xmlns:xlink="http://www.w3.org/1999/xlink" content-type="dwc:verbatimCoordinates" xlink:type="simple"><named-content content-type="geo-json" specific-use="{&#34;type&#34;:&#34;Point&#34;,&#34;coordinates&#34;:[49.171111,-12.530556]}" id="NCID0EKJAC" xlink:type="simple">S12°31’50‘‘E49°10’16‘‘</named-content></named-content> / sifting <italic><tp:taxon-name><tp:taxon-name-part taxon-name-part-type="genus" reg="Pandanus">Pandanus</tp:taxon-name-part></tp:taxon-name></italic> litter, Winkler app. extr. / 13.1.2016, P. Baňař &amp; E.M. Rabotoson lgt.’ [all three males permanently stored in absolute ethanol available for DNA study] (<named-content xmlns:xlink="http://www.w3.org/1999/xlink" content-type="dwc:institutional_code" xlink:type="simple">MMBC</named-content>). All paratypes are provided with a label: ‘PARATYPE / <italic><tp:taxon-name><tp:taxon-name-part taxon-name-part-type="genus" reg="Cervinotaptera">Cervinotaptera</tp:taxon-name-part></tp:taxon-name></italic> / <italic><tp:taxon-name><tp:taxon-name-part taxon-name-part-type="genus" reg="Cervinotaptera"/><tp:taxon-name-part taxon-name-part-type="species" reg="tomhenryi">tomhenryi</tp:taxon-name-part></tp:taxon-name></italic> sp. nov. / Baňař &amp; Heiss des. 2018’ [printed red label].</p></tp:treatment-sec><tp:treatment-sec sec-type="description" id="SECID0EMKAC"><title>Description.</title><p>Apterous, body short, broadly oval (Figures <xref ref-type="fig" rid="F1">1A–C</xref>, <xref ref-type="fig" rid="F2">2A</xref>). Coloration dark brown to blackish, tarsi and apex of antennal segment IV somewhat paler. Thorax and abdominal laterotergites with tubercle-like processes.</p><fig id="F1" position="float" orientation="portrait"><label>Figure 1.</label><caption><p><italic><tp:taxon-name><tp:taxon-name-part taxon-name-part-type="genus" reg="Cervinotaptera">Cervinotaptera</tp:taxon-name-part></tp:taxon-name></italic> species, dorsal habitus. <bold>A</bold><italic><tp:taxon-name><tp:taxon-name-part taxon-name-part-type="genus" reg="Cervinotaptera">C.</tp:taxon-name-part><tp:taxon-name-part taxon-name-part-type="species" reg="tomhenryi">tomhenryi</tp:taxon-name-part></tp:taxon-name></italic> sp. n., male holotype <bold>B</bold><italic><tp:taxon-name><tp:taxon-name-part taxon-name-part-type="genus" reg="Cervinotaptera">C.</tp:taxon-name-part><tp:taxon-name-part taxon-name-part-type="species" reg="tomhenryi">tomhenryi</tp:taxon-name-part></tp:taxon-name></italic> sp. n., female paratype <bold>C</bold><italic><tp:taxon-name><tp:taxon-name-part taxon-name-part-type="genus" reg="Cervinotaptera">C.</tp:taxon-name-part><tp:taxon-name-part taxon-name-part-type="species" reg="tomhenryi">tomhenryi</tp:taxon-name-part></tp:taxon-name></italic> sp. n., male paratype, uncleaned specimen <bold>D</bold><italic><tp:taxon-name><tp:taxon-name-part taxon-name-part-type="genus" reg="Cervinotaptera">C.</tp:taxon-name-part><tp:taxon-name-part taxon-name-part-type="species" reg="guilberti">guilberti</tp:taxon-name-part></tp:taxon-name></italic> Heiss &amp; Marchal, 2012, female holotype. Scale bars: 1 mm.</p></caption><graphic xmlns:xlink="http://www.w3.org/1999/xlink" xlink:href="zookeys-796-307-g001.jpg" position="float" orientation="portrait" xlink:type="simple" id="oo_242938.jpg"/></fig></tp:treatment-sec><tp:treatment-sec sec-type="description" id="SECID0ECNAC"><title>Measurements</title><p>(in mm). Male holotype (one female paratype in brackets). Total body length: 3.62 (4.04); head length (without collar): 0.67 (0.71); head width across eyes: 0.84 (0.86); minimum interocular distance: 0.59 (0.60); length of antennal segments: I: 0.37 (0.39), II: 0.22 (0.23), III: 0.67 (0.69), IV: 0.37 (0.38); pronotum length [including tubercles]: 0.60 (0.60), pronotum width [including tubercles]: 1.42(1.42); maximum width of abdomen: 1.98 (2.33), tergal plate length: 0.93 (0.93); tergal plate width: 1.22 (1.33).</p><p><italic>Head</italic> (Figures <xref ref-type="fig" rid="F2">2C–D</xref>, <xref ref-type="fig" rid="F4">4A–B</xref>) with longitudinal furrows and ridges and few globular tubercles on dorsal and lateral faces, numerous and more conspicuous on ventral face; wider than long, width : length ratio 1.25 in male, 1.21 in female; clypeus reaching nearly middle of antennal segment I, antenniferous lobes short, slightly shorter than clypeus; antennae long, 1.92 times as long as width of head in male, 1.95 times in female, segment I slightly bent at base, thickest, segment II thinner and shortest, segment III thinnest and longest, segment IV fusiform, antennal formula (longest segment first): III:I=IV:II. Eyes very small, globular, slightly stalked, ocular index 4.72 in male, 4.60 in female. Labium very short, hardly reaching two thirds of head length.</p><fig id="F2" position="float" orientation="portrait"><label>Figure 2.</label><caption><p><italic><tp:taxon-name><tp:taxon-name-part taxon-name-part-type="genus" reg="Cervinotaptera">Cervinotaptera</tp:taxon-name-part><tp:taxon-name-part taxon-name-part-type="species" reg="tomhenryi">tomhenryi</tp:taxon-name-part></tp:taxon-name></italic> sp. n., male paratype, scanning electron micrographs. <bold>A</bold> dorsal habitus <bold>B</bold> dorsal habitus, anterior view <bold>C</bold> head, anterior view <bold>D</bold> head, dorsal view <bold>E</bold> pronotum, dorsal view. Scale bars in mm.</p></caption><graphic xmlns:xlink="http://www.w3.org/1999/xlink" xlink:href="zookeys-796-307-g002.jpg" position="float" orientation="portrait" xlink:type="simple" id="oo_242939.jpg"/></fig><!--PageBreak--><!--PageBreak--><p><italic>Pronotum</italic> 2.37 times as long as wide across lateral tubercles in both sexes; anterior lobe with two pairs of lateral tubercles (Figures <xref ref-type="fig" rid="F2">2E</xref>, <xref ref-type="fig" rid="F4">4G</xref>), posterior lobe smooth at middle, lateral lobes each with four finger-like processes, posterior margin convex with two small tubercles directed posteriorly. Pronotum separated from mesonotum by deep and wide furrow.</p><!--PageBreak--><p><italic>Mesonotum</italic> fused to metanotum, fusion lines only partly visible, posteriorly with conspicuous median elevation bearing two semicircular tubercles. Posterior margin with two deep pits connected with very deep and broad median depression on metanotum.</p><p><italic>Metanotum</italic> (Figure <xref ref-type="fig" rid="F3">3B</xref>). Fused to mesonotum and <abbrev xmlns:xlink="http://www.w3.org/1999/xlink" xlink:title="mediotergite" id="ABBRID0EQPAC" xlink:type="simple">mtg</abbrev> I+II, with rectangular median depression on anterior margin. Fused <abbrev xmlns:xlink="http://www.w3.org/1999/xlink" xlink:title="mediotergite" id="ABBRID0EUPAC" xlink:type="simple">mtg</abbrev> I+II with deep median pit anteriorly, posteriorly with prominent median elevation, lateral parts with two (1+1) round elevations. Posterior margin of <abbrev xmlns:xlink="http://www.w3.org/1999/xlink" xlink:title="mediotergite" id="ABBRID0EYPAC" xlink:type="simple">mtg</abbrev> I+II almost straight, clearly delimited from tergal plate by conspicuous furrow.</p><fig id="F3" position="float" orientation="portrait"><label>Figure 3.</label><caption><p><italic><tp:taxon-name><tp:taxon-name-part taxon-name-part-type="genus" reg="Cervinotaptera">Cervinotaptera</tp:taxon-name-part><tp:taxon-name-part taxon-name-part-type="species" reg="tomhenryi">tomhenryi</tp:taxon-name-part></tp:taxon-name></italic> sp. n., male paratype, scanning electron micrographs. <bold>A</bold> tergal plate <bold>B</bold> mesonotum and metanotum with fused mediotergites I+II <bold>C</bold> triangular sclerite of fused dorsal external laterotergites II+III <bold>D</bold> apex of tubercle of dorsal external laterotergites II+III <bold>E</bold> pygophore dorsal view <bold>F</bold> pygophore lateral view. Scale bars in mm.</p></caption><graphic xmlns:xlink="http://www.w3.org/1999/xlink" xlink:href="zookeys-796-307-g003.jpg" position="float" orientation="portrait" xlink:type="simple" id="oo_242940.jpg"/></fig><p><italic>Abdomen.</italic> Tergal plate (Figure <xref ref-type="fig" rid="F3">3A</xref>) shorter than wide, ratio width to length 1.31 in male, 1.43 in female. Scent gland scars visible on posterior margins of <abbrev xmlns:xlink="http://www.w3.org/1999/xlink" xlink:title="mediotergite" id="ABBRID0EJBAE" xlink:type="simple">mtg</abbrev> III and IV only. Deltg II+III fused to elongate triangular sclerite (Figure <xref ref-type="fig" rid="F3">3C</xref>), bearing two pairs of finger-like processes, inner process directed upwards, outer process strictly lateral. Deltg III-VII well separated from each other, bearing pair of processes similar to those on <abbrev xmlns:xlink="http://www.w3.org/1999/xlink" xlink:title="dorsal external laterotergite (connexivum)" id="ABBRID0ERBAE" xlink:type="simple">deltg</abbrev> II+III, shorter on <abbrev xmlns:xlink="http://www.w3.org/1999/xlink" xlink:title="dorsal external laterotergite (connexivum)" id="ABBRID0EVBAE" xlink:type="simple">deltg</abbrev> VI and VII. Vltg VII of male with posteriorly directed glabrous finger-like projections. Spiracles on ventral laterally produced tubercles decreasing in size from <abbrev xmlns:xlink="http://www.w3.org/1999/xlink" xlink:title="ventral laterotergite" id="ABBRID0EZBAE" xlink:type="simple">vltg</abbrev> II–VII, visible from above, those of paratergites VIII terminal. Metathoracic scent gland with long curved evaporatorium and additional ovate evaporatorium laterally of anterior coxae.</p><p><italic>Legs</italic> unarmed, slender, sparsely covered with short, semi-erect setae. Femora widening distally, tibiae slightly curved.</p><p><italic>Male genitalia</italic> (Figures <xref ref-type="fig" rid="F3">3E–F</xref>). Visible part of pygophore convex, short, and wide, surface with rugosities; parameres hook-like; paratergites VIII rounded, shorter than pygophore.</p><p><italic>Female.</italic> General body structures similar in both sexes, female larger and wider.</p></tp:treatment-sec><tp:treatment-sec sec-type="etymology" id="SECID0ENCAE"><title>Etymology.</title><p>Dedicated to our dear colleague and friend Thomas J. Henry, eminent student of the <tp:taxon-name><tp:taxon-name-part taxon-name-part-type="suborder">Heteroptera</tp:taxon-name-part></tp:taxon-name>.</p></tp:treatment-sec><tp:treatment-sec sec-type="Collecting circumstances" id="SECID0EYCAE"><title>Collecting circumstances.</title><p>All known specimens were collected by sifting mountain evergreen rain forest leaf litter in Montagne d’Ambre National Park (Figure <xref ref-type="fig" rid="F6">6A–B</xref>) in northern Madagascar. Sifted samples were extracted in a Winkler apparatus during two or three days and were mixed several times daily. <italic><tp:taxon-name><tp:taxon-name-part taxon-name-part-type="genus" reg="Cervinotaptera">Cervinotaptera</tp:taxon-name-part><tp:taxon-name-part taxon-name-part-type="species" reg="tomhenryi">tomhenryi</tp:taxon-name-part></tp:taxon-name></italic> sp. n. shared the microhabitat with the recently described carventine aradid <italic><tp:taxon-name><tp:taxon-name-part taxon-name-part-type="genus" reg="Comorocoris">Comorocoris</tp:taxon-name-part><tp:taxon-name-part taxon-name-part-type="species" reg="estherineae">estherineae</tp:taxon-name-part></tp:taxon-name></italic> Baňař &amp; Heiss, 2018; the largest parts of the type series of both species were extracted from the same samples during the expedition of 2015.</p></tp:treatment-sec><tp:treatment-sec sec-type="distribution" id="SECID0EYDAE"><title>Distribution.</title><p>Known only from Montagne d’Ambre National Park in northern Madagascar.</p></tp:treatment-sec><tp:treatment-sec sec-type="Differential diagnosis" id="SECID0E4DAE"><title>Differential diagnosis.</title><p><italic><tp:taxon-name><tp:taxon-name-part taxon-name-part-type="genus" reg="Cervinotaptera">Cervinotaptera</tp:taxon-name-part><tp:taxon-name-part taxon-name-part-type="species" reg="tomhenryi">tomhenryi</tp:taxon-name-part></tp:taxon-name></italic> sp. n. differs from <italic><tp:taxon-name><tp:taxon-name-part taxon-name-part-type="genus" reg="Cervinotaptera">Cervinotaptera</tp:taxon-name-part><tp:taxon-name-part taxon-name-part-type="species" reg="guilberti">guilberti</tp:taxon-name-part></tp:taxon-name></italic> Heiss &amp; Marchal, 2012 by wider head; longer and thinner antennae; less curved antennal segment I; shorter antennal tubercles (Figures <xref ref-type="fig" rid="F4">4A–C</xref>); different proportions of <abbrev xmlns:xlink="http://www.w3.org/1999/xlink" xlink:title="dorsal external laterotergite (connexivum)" id="ABBRID0E4EAE" xlink:type="simple">deltg</abbrev> II+III sclerite (longer and narrower in <italic><tp:taxon-name><tp:taxon-name-part taxon-name-part-type="genus" reg="Cervinotaptera">C.</tp:taxon-name-part><tp:taxon-name-part taxon-name-part-type="species" reg="tomhenryi">tomhenryi</tp:taxon-name-part></tp:taxon-name></italic> sp. n.); larger and more prominent tubercles on <abbrev xmlns:xlink="http://www.w3.org/1999/xlink" xlink:title="dorsal external laterotergite (connexivum)" id="ABBRID0EMFAE" xlink:type="simple">deltg</abbrev> II+III (smaller in <italic><tp:taxon-name><tp:taxon-name-part taxon-name-part-type="genus" reg="Cervinotaptera">C.</tp:taxon-name-part><tp:taxon-name-part taxon-name-part-type="species" reg="guilberti">guilberti</tp:taxon-name-part></tp:taxon-name></italic>) (Figure <xref ref-type="fig" rid="F4">4D–F</xref>); and shape and size of finger-like processes on pronotum (Figure <xref ref-type="fig" rid="F4">4G–H</xref>).</p><fig id="F4" position="float" orientation="portrait"><label>Figure 4.</label><caption><p><italic><tp:taxon-name><tp:taxon-name-part taxon-name-part-type="genus" reg="Cervinotaptera">Cervinotaptera</tp:taxon-name-part></tp:taxon-name></italic> species. <bold>A–C</bold> outline of head <bold>D–F</bold> fused dorsal external laterotergites II+III <bold>G–H</bold> lateral finger-like processes of pronotum. <bold>A, D</bold><italic><tp:taxon-name><tp:taxon-name-part taxon-name-part-type="genus" reg="Cervinotaptera">C.</tp:taxon-name-part><tp:taxon-name-part taxon-name-part-type="species" reg="tomhenryi">tomhenryi</tp:taxon-name-part></tp:taxon-name></italic> sp. n., male holotype <bold>B, E, G</bold><italic><tp:taxon-name><tp:taxon-name-part taxon-name-part-type="genus" reg="Cervinotaptera">C.</tp:taxon-name-part><tp:taxon-name-part taxon-name-part-type="species" reg="tomhenryi">tomhenryi</tp:taxon-name-part></tp:taxon-name></italic> sp. n., female paratype <bold>C, F, H</bold><italic><tp:taxon-name><tp:taxon-name-part taxon-name-part-type="genus" reg="Cervinotaptera">C.</tp:taxon-name-part><tp:taxon-name-part taxon-name-part-type="species" reg="guilberti">guilberti</tp:taxon-name-part></tp:taxon-name></italic> Heiss &amp; Marchal, 2012, female holotype. Scale bars in mm, <bold>D–H</bold> schemes, not measured.</p></caption><graphic xmlns:xlink="http://www.w3.org/1999/xlink" xlink:href="zookeys-796-307-g004.jpg" position="float" orientation="portrait" xlink:type="simple" id="oo_242941.jpg"/></fig><fig id="F5" position="float" orientation="portrait"><label>Figure 5.</label><caption><p>Map of distributions of <italic><tp:taxon-name><tp:taxon-name-part taxon-name-part-type="genus" reg="Cervinotaptera">Cervinotaptera</tp:taxon-name-part></tp:taxon-name></italic> species.</p></caption><graphic xmlns:xlink="http://www.w3.org/1999/xlink" xlink:href="zookeys-796-307-g005.jpg" position="float" orientation="portrait" xlink:type="simple" id="oo_242942.jpg"/></fig><fig id="F6" position="float" orientation="portrait"><label>Figure 6.</label><caption><p>Microhabitats of <italic><tp:taxon-name><tp:taxon-name-part taxon-name-part-type="genus" reg="Cervinotaptera">Cervinotaptera</tp:taxon-name-part><tp:taxon-name-part taxon-name-part-type="species" reg="tomhenryi">tomhenryi</tp:taxon-name-part></tp:taxon-name></italic> sp. n. in Montagne d’Ambre National Park. <bold>A</bold> sample MDA/Jan.2015/12 <bold>B</bold> sample MDA/Jan.2015/11.</p></caption><graphic xmlns:xlink="http://www.w3.org/1999/xlink" xlink:href="zookeys-796-307-g006.jpg" position="float" orientation="portrait" xlink:type="simple" id="oo_242943.jpg"/></fig><!--PageBreak--><!--PageBreak--><!--PageBreak--><!--PageBreak--><!--PageBreak--></tp:treatment-sec></tp:taxon-treatment>
